# Supplementary material for: Transposons Hidden in Arabidopsis thaliana Genome Assembly Gaps and Mobilization of Non-Autonomous LTR Retrotransposons Unravelled by Nanotei Pipeline
Source: Plants (Basel). 2021 Dec 6;10(12):2681. doi: 10.3390/plants10122681 (PMC8704663; doi:10.3390/plants10122681)
Supplement: Supplementary file 1 [file plants-10-02681-s001.zip]

Archive with 4 entries (3 files):
- plants-1470672-supplementary/
- plants-1470672-supplementary/Supplementary file S1.pdf
- plants-1470672-supplementary/Supplementary file S2.pdf
- plants-1470672-supplementary/SupplementaryTablesS1_S2.xlsx
