# Supplementary material for: Transposons Hidden in Arabidopsis thaliana Genome Assembly Gaps and Mobilization of Non-Autonomous LTR Retrotransposons Unravelled by Nanotei Pipeline
Source: Plants (Basel). 2021 Dec 6;10(12):2681. doi: 10.3390/plants10122681 (PMC8704663; doi:10.3390/plants10122681)
Supplement: Supplementary file 1 [file plants-10-02681-s001.zip › plants-1470672-supplementary/SupplementaryTablesS1_S2.xlsx]

## Sheet: Col
Supplementary table S1: TE insertions indentified by nanotei in Col-0 assembly using low-coverage Nanopore reads of two plants. Corresponding TEs predicted by nanotei are also listed.
TEid	TEIcoord	Chromosome	Start	End	plant1	plant2
AT1TE46830	NC_003070.9:14292115..14292120	NC_003070.9	14280174	14281809	+	+
AT1TE13375	NC_003070.9:14309678..14309681	NC_003070.9	4111110	4113062	+	+
AT1TE47105	NC_003070.9:14383837..14383856	NC_003070.9	14334054	14334330	+	+
AT1TE47880	NC_003070.9:14511715..14511721	NC_003070.9	14538941	14540986	+	+
AT1TE48745	NC_003070.9:14664772..14664791	NC_003070.9	14845083	14847384	+	+
AT1TE48050	NC_003070.9:14745964..14745975	NC_003070.9	14603198	14608644	+	+
AT1TE49675	NC_003070.9:15087048..15087061	NC_003070.9	15138834	15139067	+	+
AT1TE49830	NC_003070.9:15178941..15178944	NC_003070.9	15176823	15178336	+	+
AT3TE63540	NC_003070.9:15189422..15189435	NC_003074.8	15711475	15722693	+	+
AT1TE50890	NC_003070.9:15424559..15424564	NC_003070.9	15430414	15430652	+	+
AT1TE55305	NC_003070.9:16738424..16738427	NC_003070.9	16737734	16738517	+	+
AT1TE56775	NC_003070.9:17145511..17145545	NC_003070.9	17136947	17137126	+	+
AT1TE59755	NC_003070.9:18013161..18013162	NC_003070.9	18013161	18018435	+	+
AT1TE72845	NC_003070.9:22059137..22059157	NC_003070.9	22058990	22059068	+	+
AT1TE72845	NC_003070.9:22062133..22062137	NC_003070.9	22060730	22060955	+	+
AT1TE20035	NC_003070.9:6197378..6197390	NC_003070.9	6196273	6196418	+	+
AT1TE20040	NC_003070.9:6198631..6198639	NC_003070.9	6198002	6199615	+	+
AT1TE28370	NC_003070.9:8780010..8780016	NC_003070.9	8790240	8797988	+	+
NA	NC_003071.7:4900796..4900821	NC_003074.8	15711475	15722693	+	+
AT2TE00095	NC_003071.7:49777..49787	NC_003071.7	49818	49859	+	+
AT2TE00095	NC_003071.7:55618..55627	NC_003071.7	55135	55394	+	+
AT2TE28555	NC_003071.7:7010145..7010161	NC_003071.7	7005163	7005375	+	+
AT2TE03965	NC_003071.7:891938..891954	NC_003071.7	885225	885245	+	+
AT3TE47280	NC_003074.8:11359417..11359421	NC_003074.8	11358039	11358205	+	+
AT3TE48225	NC_003074.8:11601757..11601766	NC_003074.8	11602484	11603489	+	+
NA	NC_003074.8:13744549..13744569	NC_003074.8	13726853	13726916	+	+
AT3TE55765	NC_003074.8:13800424..13800425	NC_003074.8	13709987	13710063	+	+
AT3TE58010	NC_003074.8:14132025..14132042	NC_003074.8	14147278	14151360	+	+
AT3TE57885	NC_003074.8:14141628..14141633	NC_003074.8	14122673	14126337	+	+
AT3TE58135	NC_003074.8:14173680..14173689	NC_003074.8	14178500	14179059	+	+
AT4TE08780	NC_003074.8:15132284..15132294	NC_003076.8	12485804	12487589	+	+
AT4TE50860	NC_003075.7:11067447..11067453	NC_003075.7	11080490	11082077	-	+
AT4TE50860	NC_003075.7:11082067..11082073	NC_003075.7	11082077	11082321	+	+
AT4TE54370	NC_003075.7:11755544..11755565	NC_003075.7	11756666	11757315	+	+
AT3TE59730	NC_003075.7:3507955..3507978	NC_003074.8	14586321	14586573	+	+
AT1TE54480	NC_003075.7:4777207..4777211	NC_003075.7	4768681	4782141	+	+
AT3TE24460	NC_003075.7:9192431..9192436	NC_003075.7	9190200	9190285	+	+
AT1TE12295	NC_003075.7:9320541..9320553	NC_003070.9	3780764	3785721	+	+
AT1TE12295	NC_003075.7:9323345..9323358	NC_003070.9	3780764	3785721	+	+
AT5TE37350	NC_003076.8:10243588..10243610	NC_003076.8	10245762	10245784	+	+
AT5TE40530	NC_003076.8:11194458..11194464	NC_003076.8	11198434	11202846	+	+
AT5TE40530	NC_003076.8:11194463..11194464	NC_003076.8	11198434	11202846	+	+
AT5TE40575	NC_003076.8:11194850..11194868	NC_003076.8	11211364	11213107	+	+
AT5TE40455	NC_003076.8:11203557..11203564	NC_003076.8	11178305	11178731	+	+
AT5TE42135	NC_003076.8:11679714..11679734	NC_003076.8	11684429	11684655	-	+
AT5TE20935	NC_003076.8:5776363..5776364	NC_003076.8	5783708	5784419	+	+

## Sheet: ddm1
Supplementary table S2: TE insertions indentified by nanotei in ddm1 using low-coverage Nanopore reads of two ddm1 plants. Corresponding TEs predicted by nanotei are also listed.
TEid	TEIcoord: Chromosome:start..end	ddm1 plant	Chromosome	TE Start	TE End
AT1TE07970	NC_003070.9:2463189..2463194	G-ddm1-1	NC_003070.9	2444683	2444851
AT1TE07970	NC_003070.9:2463189..2463194	G-ddm1-2	NC_003070.9	2444683	2444851
AT1TE42210	NC_003070.9:8230166..8230174	G-ddm1-1	NC_003070.9	12942824	12947010
AT1TE45315	NC_003071.7:5397243..5397251	G-ddm1-1	NC_003070.9	13818559	13823827
AT2TE07555	NC_003071.7:3488453..3488468	G-ddm1-1	NC_003071.7	1638250	1639794
AT2TE07555	NC_003071.7:3488453..3488468	G-ddm1-2	NC_003071.7	1638250	1639794
AT2TE15150	NC_003071.7:1633810..1633846	G-ddm1-1	NC_003071.7	3479648	3480558
AT2TE15150	NC_003071.7:1633810..1633846	G-ddm1-2	NC_003071.7	3479648	3480558
AT2TE20205	NC_003070.9:1880996..1881005	G-ddm1-1	NC_003071.7	4900802	4909281
AT2TE20205	NC_003071.7:15222476..15222485	G-ddm1-1	NC_003071.7	4900802	4909281
AT2TE20205	NC_003071.7:15222476..15222485	G-ddm1-2	NC_003071.7	4900802	4909281
AT2TE20205	NC_003071.7:1665002..1665022	G-ddm1-1	NC_003071.7	4900802	4909281
AT2TE20205	NC_003071.7:1665002..1665022	G-ddm1-2	NC_003071.7	4900802	4909281
AT2TE20205	NC_003074.8:19257572..19257588	G-ddm1-1	NC_003071.7	4900802	4909281
AT2TE20205	NC_003074.8:19257572..19257588	G-ddm1-2	NC_003071.7	4900802	4909281
AT2TE20205	NC_003074.8:19743685..19743697	G-ddm1-1	NC_003071.7	4900802	4909281
AT2TE20205	NC_003074.8:19743685..19743697	G-ddm1-2	NC_003071.7	4900802	4909281
AT2TE20205	NC_003074.8:5647821..5647836	G-ddm1-1	NC_003071.7	4900802	4909281
AT2TE20205	NC_003074.8:5647821..5647836	G-ddm1-2	NC_003071.7	4900802	4909281
AT2TE20205	NC_003075.7:17290052..17290070	G-ddm1-2	NC_003071.7	4900802	4909281
AT2TE20205	NC_003076.8:19819880..19819900	G-ddm1-2	NC_003071.7	4900802	4909281
AT2TE23855	NC_003070.9:4997156..4997164	G-ddm1-1	NC_003071.7	5852698	5857428
AT2TE23855	NC_003070.9:4997156..4997164	G-ddm1-2	NC_003071.7	5852698	5857428
AT2TE23855	NC_003076.8:209629..209639	G-ddm1-1	NC_003071.7	5852698	5857428
AT2TE23855	NC_003076.8:209629..209639	G-ddm1-2	NC_003071.7	5852698	5857428
AT2TE42810	NC_003071.7:4477721..4477725	G-ddm1-2	NC_003071.7	10001479	10009658
AT2TE42810	NC_003071.7:5036278..5036292	G-ddm1-1	NC_003071.7	10001479	10009658
AT2TE42810	NC_003071.7:5036278..5036292	G-ddm1-2	NC_003071.7	10001479	10009658
AT2TE84975	NC_003075.7:3465004..3465010	G-ddm1-1	NC_003071.7	18709116	18709168
AT2TE84975	NC_003075.7:3465004..3465010	G-ddm1-2	NC_003071.7	18709116	18709168
AT4TE18510	NC_003074.8:7440085..7440096	G-ddm1-1	NC_003075.7	4359957	4360293
AT4TE18510	NC_003074.8:7440085..7440096	G-ddm1-2	NC_003075.7	4359957	4360293
AT4TE23185	NC_003071.7:14184802..14184811	G-ddm1-1	NC_003075.7	5541887	5542066
AT5TE20395	NC_003070.9:8848496..8848517	G-ddm1-1	NC_003076.8	5629977	5635310
AT5TE20395	NC_003071.7:14161261..14161277	G-ddm1-1	NC_003076.8	5629977	5635310
AT5TE20395	NC_003071.7:14161261..14161277	G-ddm1-2	NC_003076.8	5629977	5635310
AT5TE20395	NC_003071.7:16605201..16605213	G-ddm1-1	NC_003076.8	5629977	5635310
AT5TE20395	NC_003071.7:16605201..16605213	G-ddm1-2	NC_003076.8	5629977	5635310
AT5TE20395	NC_003071.7:5914531..5914544	G-ddm1-1	NC_003076.8	5629977	5635310
AT5TE20395	NC_003071.7:5914531..5914544	G-ddm1-2	NC_003076.8	5629977	5635310
AT5TE20395	NC_003071.7:608099..608117	G-ddm1-1	NC_003076.8	5629977	5635310
AT5TE20395	NC_003071.7:7829403..7829412	G-ddm1-1	NC_003076.8	5629977	5635310
AT5TE20395	NC_003071.7:8339040..8339046	G-ddm1-1	NC_003076.8	5629977	5635310
AT5TE20395	NC_003074.8:16308363..16308370	G-ddm1-1	NC_003076.8	5629977	5635310
AT5TE20395	NC_003074.8:16308363..16308370	G-ddm1-2	NC_003076.8	5629977	5635310
AT5TE20395	NC_003074.8:20591391..20591396	G-ddm1-1	NC_003076.8	5629977	5635310
AT5TE20395	NC_003074.8:20591391..20591396	G-ddm1-2	NC_003076.8	5629977	5635310
AT5TE20395	NC_003074.8:21400199..21400208	G-ddm1-1	NC_003076.8	5629977	5635310
AT5TE20395	NC_003074.8:21400199..21400208	G-ddm1-2	NC_003076.8	5629977	5635310
AT5TE20395	NC_003075.7:5239294..5239299	G-ddm1-1	NC_003076.8	5629977	5635310
AT5TE20395	NC_003075.7:5239294..5239299	G-ddm1-2	NC_003076.8	5629977	5635310
AT5TE20395	NC_003076.8:11114339..11114346	G-ddm1-1	NC_003076.8	5629977	5635310
AT5TE20395	NC_003076.8:11114339..11114346	G-ddm1-2	NC_003076.8	5629977	5635310
AT5TE20395	NC_003076.8:14486798..14486811	G-ddm1-1	NC_003076.8	5629977	5635310
AT5TE20395	NC_003076.8:15371010..15371015	G-ddm1-1	NC_003076.8	5629977	5635310
AT5TE20395	NC_003076.8:15371010..15371015	G-ddm1-2	NC_003076.8	5629977	5635310
AT5TE20395	NC_003076.8:19504658..19504670	G-ddm1-1	NC_003076.8	5629977	5635310
AT5TE20395	NC_003076.8:19504658..19504670	G-ddm1-2	NC_003076.8	5629977	5635310
AT5TE20395	NC_003076.8:20188650..20188662	G-ddm1-2	NC_003076.8	5629977	5635310
AT5TE20395	NC_003076.8:22576247..22576257	G-ddm1-1	NC_003076.8	5629977	5635310
AT5TE20395	NC_003076.8:22576247..22576257	G-ddm1-2	NC_003076.8	5629977	5635310
AT5TE33540	NC_003071.7:19624418..19624433	G-ddm1-1	NC_003076.8	9272139	9274532
AT5TE33540	NC_003071.7:19624418..19624433	G-ddm1-2	NC_003076.8	9272139	9274532
AT5TE34980	NC_003075.7:7231379..7231396	G-ddm1-1	NC_003076.8	9641504	9643917
AT5TE34980	NC_003075.7:7231379..7231396	G-ddm1-2	NC_003076.8	9641504	9643917
AT5TE65370	NC_003071.7:19243715..19243741	G-ddm1-1	NC_003076.8	18142155	18146898
AT5TE65370	NC_003071.7:19243715..19243741	G-ddm1-2	NC_003076.8	18142155	18146898
AT5TE65370	NC_003074.8:17900288..17900303	G-ddm1-1	NC_003076.8	18142155	18146898
AT5TE65370	NC_003074.8:17900288..17900303	G-ddm1-2	NC_003076.8	18142155	18146898
AT5TE65370	NC_003076.8:22990267..22990279	G-ddm1-1	NC_003076.8	18142155	18146898
AT5TE65370	NC_003076.8:22990267..22990279	G-ddm1-2	NC_003076.8	18142155	18146898
